# Supplementary material for: Digital health in fragile states in the Middle East and North Africa (MENA) region: A scoping review of the literature
Source: PLoS One. 2023 Apr 28;18(4):e0285226. doi: 10.1371/journal.pone.0285226 (PMC10146476; doi:10.1371/journal.pone.0285226)
Supplement: S1 File — (XLSX) [file pone.0285226.s004.xlsx]

## Sheet: Data Abstraction Sheet 
Abstractor initials	Citation	Year of publication	Country of the institution to which the first author is affiliated	Country of the institution to which the corresponding author is affiliated	Setting	If you answered "More than one" in column D, please specify	Type of publication		Language of the publication	Objective	Result	Interventions for clients (Clients are members of the public who are potential or current users of health services, including health promotion activities. Caregivers of clients receiving health services are also included in this group).	Interventions for healthcare providers (Healthcare providers are members of the health workforce who deliver health services).	Interventions for health system or resource managers (Health system and resource managers are involved in the administration and oversight of public health systems. Interventions within this category reflect managerial functions related to supply chain management, health financing, human resource management).	Interventions for data services (This consists of crosscutting functionality to support a wide range of activities related to data collection, management, use, and exchange).	Type of Technology Employed (e.g. mobile application, health information sytem)		Disease Addressed (e.g. diabetes or hypertension management)	Disease Addressed (e.g. diabetes or hypertension management)	Is the study funding reported? If yes, copy and paste the statement in the next column	Funding statement	Is the conflict of interest reported? If yes, copy and paste the statement in the next column	Conflict of interest statement
MJ	Abd Ghani, M. K. and M. M. Jaber (2015). "Willingness to Adopt Telemedicine in Major Iraqi Hospitals: A Pilot Study." International Journal of Telemedicine & Applications 2015: 136591.	2015	Malaysia	Malaysia	Iraq		Observational Study	Cross-sectional Quantitative	English	This study was proposed to examine the influencing factors in the willingness to adopt and practice telemedicine in Iraq.	A framework that includes the influencing factors in adopting telemedicine in Iraq was developed in this study.	No	Yes	No	No	Telemedicine	Telemedicine	N/A	N/A	No		Yes	Mohd Khanapi Abd Ghani and Mustafa Musa Jaber have no conflict of interests regarding the publication of this paper
MJ	Abdi, Y. A. and J. Y. Elmi (2011). "Internet based telepsychiatry: a pilot case in Somaliland." Medicine, Conflict & Survival 27(3): 145-150.	2011	Norway	Norway	Somalia	Somaliland	Case Study	Case Study	English	In this paper we have described a Skype-based tele-psychiatry support to a clinic in Somaliland.	Preliminary results indicate that this could be a revolutionary advance in the mental health service provision in poor countries such as Somaliland, where trained personal and resources are severely lacking. With the Skype based tele-psychiatry consultations, we have shown that it is possible to help patients with mental health illnesses in remote areas of Africa from a base elsewhere – in this c…	Yes	Yes	No	No	Telemedicine	Tele-psyhiatry	mental health	Non-communicable Diseases	No		No
MJ	Abi Ramia, J., et al. (2018). "Community cognitive interviewing to inform local adaptations of an e-mental health intervention in Lebanon." Global Mental Health (Cambridge, England) 5: e39-e39.	2018	Lebanon	Lebanon	Lebanon		Observational Study	Cross-sectional Qualitative	English	The primary aim of this study is to conduct bottom-up, community-driven qualitative cognitive interviewing from a multi-stakeholder perspective to inform the cultural adaptation of an Internet-delivered mental health intervention based on behavioural activation in Lebanon.	Feedback generated from the cognitive interviewing mainly revolved around amending the story, illustrations and the delivery methods to ensure relevance and sensitivity to the local context. The results obtained have informed major edits to the content of Step-by-Step and also to the model of provision. Notably, the intervention was made approximately 30% shorter; it includes additional videos of…	Yes	Yes	No	No	Ehealth	Internet-delivered mental health intervention	Mental Health	Non-communicable Diseases	No		No
MJ	Ahmed, R., et al. (2018). "A comparison of smartphone and paper data-collection tools in the Burden of Obstructive Lung Disease (BOLD) study in Gezira state, Sudan." PLoS ONE [Electronic Resource] 13(3): e0193917.	2018	Sudan	UK	Sudan		Observational Study	Exploratory study	English	We compared smartphone and paper-based data collection systems in the Burden of Obstructive Lung Disease (BOLD) study in rural Sudan.	Symptoms reported included cough (24%), phlegm (15%), wheezing (17%), and shortness of breath (18%). One in five were or had been cigarette smokers. The two data collection methods varied between perfect to slight agreement across the 204 variables evaluated (Kappa varied between 1.00 and 0.02 and inter-rater coefficient between 1.00 and -0.12). Errors were most commonly seen with paper questionn…	No	No	No	Yes	Mhealth	smartphone data collection	Burden of Obstructive Lung Disease (BOLD)	Non-communicable Diseases	Yes	This study was funded by the Norwegian Heart and Lung Patient Organisation (LHL International Tuberculosis Foundation), The ATLAS Alliance and NORAD, Norway. The funder did not have any role in the study design, data collection and analysis, decision to publish, or preparation of the manuscript. However, they provided salaries for author RM. The particular roles of this author are described in th…	Yes	The authors have declared that no competing interests exist.
MJ	Al-Fadhli, A. A., et al. (2017). Towards Improving the Healthcare Services in Least Developed Countries: A Case of Health Needs Assessment for Telehealth in Yemen. International Conference of Reliable Information and Communication Technology, Springer.	2017	KSA	KSA	Yemen		Observational Study	Qualitative Study	English	Motivated by the need to improve the healthcare system in least developed countries, this paper aims to investigate the need for utilizing aspects of Telehealth by rural health facilities in Yemen as a case that represents the least developed countries.	The observation revealed three categories of needs: needs in the provision of healthcare services, health professionals’ needs; and needs in health management information. Analysis of the findings shows that Telehealth is appropriate solution and has the potential to improve the current health status by providing quality health services and exchange health information among rural areas in Yemen.	No	No	Yes	No	Telemedicine	Telehealth	N/A	N/A	No		No
MJ	Alhaidari, T., et al. (2018). "Feasibility and acceptability of text messaging to support antenatal healthcare in Iraqi pregnant women: a pilot study." Journal of Perinatal Medicine 46(1): 67-74.	2018	Iraq	Iraq	Iraq		Experimental Study	Controlled Experimental Study	English	To determine the feasibility and acceptability of mobile health technology and its potential to improve antenatal care (ANC) services in Iraq	More than 85% of recipients were in agreement with the following statements: “the client recommends this program for other pregnant women”, “personal rating for the message as a whole” and “obtained benefit from the messages”. There was a statistically significant increase in the median number of antenatal clinic visits from two to four per pregnancy, in addition to being relatively of low cost, …	Yes	No	No	No	Mhealth	Mobile health technology	antenatal care (ANC)	Sexual, reproductive, maternal, newborn, child, and adolescent health	Yes	The authors wish to thank the Al-Kindy Medical School at the University of Baghdad for supporting this project. They also wish to thank The British Council for its grant to develop collaborative links between UK universities (Kingston University, London, and Cardiff University, Cardiff) and Iraqi universities (Baghdad and Basrah Universities) as part of the DelPHE Iraq project. They also grateful…	Yes	Authors state no conflict of interest.
MJ	Ali Saare, M., et al. (2019). "Conceptualizing Mobile Health Application Use Intention and Adoption Among Iraqian Older Adults: From the Perspective of Expanded Technology Acceptance Model."	2019	Malaysia	Malaysia	Iraq		Literature Review	Literature Review	English	The aim of this article is to discuss how different factors affect the decision of intention to use and adopt mobile health applications using the extended technology acceptance model (TAM) among older adults in Iraq.	“Perceived usefulness (PU), perceived ease of use (PEU), subjective norm (SN), and facilitating conditions (FC)” were four key predictors. Gender and age were included as factors for moderating the impact of two key TAM components in the proposed model (PU and PEU) on intention to use and adoption behaviors. The results of the past studies indicated that PU, PEU and SN were important predictors o…	Yes	No	No	No	Mhealth	Mobile application	N/A	N/A	No		No
MJ	Ali, A. O. A. and M. H. Prins (2019). "Mobile health to improve adherence to tuberculosis treatment in Khartoum state, Sudan." Journal of Public Health in Africa 10(2): 1101.	2019	KSA	KSA	Sudan		Quasi-experimental Study	Controlled Before and After	English	The aim is to evaluate the potential use of cell phones for lowering TB treatment default.	The patients in the intervention group had a lower default rate (6.8%), higher documented cure rate (78.4%), better knowledge compared to control group. SMS reminder was useful and facilitated good interaction between patients and health personnel. Mobile texting seemed useful and was highly accepted by participants. Further evaluation of it’s potential benefit was warranted.	Yes	No	No	No	Mhealth	Mobile application	TB	Communicable Diseases	Yes	Funding: None	Yes	Conflict of interest: The authors declare no potential conflict of interests
MJ	Anam, L. S., et al. (2019). "Evaluation of Two Malaria Surveillance Systems in Yemen Using Updated CDC Guidelines: Lessons Learned and Future Perspectives." Inquiry 56: 46958019880736.	2019	Yemen	Yemen	Yemen		Observational Study	Cross-sectional Qualitative	English	This study aimed to assess and compare the usefulness and attributes of the two malaria surveillance systems. The systems were evaluated according to the US Centers for Disease Control and Prevention (CDC) updated guidelines.	The IMSS overall performance score was poor where flexibility was average and simplicity, acceptability, representativeness, and stability were poor. For eDEWS, the overall performance score was good where data quality, acceptability, and flexibility were excellent; simplicity was good; representativeness was average; and stability was poor. In conclusion, although the IMSS was found to be useful…	No	No	No	Yes	EMR/HIS/Surveillance System	Information System	Malaria	Communicable Diseases	Yes	The author(s) received no financial support for the research, authorship, and/or publication of this article	Yes	The author(s) declared no potential conflicts of interest with respect to the research, authorship, and/or publication of this article.
MJ	Antoun, J., et al. (2019). "Effect of computer use on physician-patient communication using interviews: A patient perspective." International Journal of Medical Informatics 125: 91-95.	2019	Lebanon	Lebanon	Lebanon		Observational Study	Cross-sectional Qualitative	English	This study aims to understand patients’ perspective on the effect of EMR on physician-patient communication in an ambulatory setting.	Almost all patients reported that computer use during the encounter did not affect the quality of communication with their physician. Five themes emerged from the analysis of the interviews: (1) EMR use in clinic is considered a necessity; (2) EMR use by physicians is efficient in record keeping and information retrieval; (3) physicians balance between using the computer and paying attention to p…	Yes	Yes	No	No	EMR/HIS/Surveillance System	Electronic Medical Records	N/A	N/A	Yes	This research did not receive any specific grant from funding agencies in the public, commercial, or non-profit sectors.	Yes	None.
MJ	Askar, A., et al. (2018). "Bridging gaps in health information systems: a case study from Somaliland, Somalia." Eastern Mediterranean Health Journal 23(11): 764-773.	2018	Somaliland	Somaliland	Somalia	Somaliland	Case Study	Case Study	English	This case study aims to assess Somaliland HIS in terms of its contextual situation, major weaknesses and proposes key evidence-based recommendations.	The study found major weaknesses including: no policy, strategic plan and legal framework in place; fragmented sub-information systems; Poor information and communications technology (ICT) infrastructure; poorly motivated and under-skilled personnel; dependence on unsustainable external funds; no census or civil registration in place; data from private health sector not captured; insufficient tec…	No	No	No	Yes	EMR/HIS/Surveillance System	Health Information System	N/A	N/A	Yes	None	Yes	None declared.
MJ	Asmar, M. K., et al. (2016). "Compiling comprehensive national health statistics in a fragmented health information system: lessons learned from Lebanon." Eastern Mediterranean Health Journal 22(1): 52-57.	2016	Lebanon	Lebanon	Lebanon		Case Study	Case Study	English	This paper reviews the process of compiling and disseminating national health statistics from the multitude of public, private and nongovernmental partners in the country.	The lessons learned from preparing two editions of the National health statistics report in Lebanon allow identification of some challenges and strengths of the current health information system in Lebanon. The experience emphasizes the need for a close partnership with all stakeholders, an efficient management system, adequate human resources and predefined systems and procedures. The process wo…	No	No	No	Yes	EMR/HIS/Surveillance System	Health Information System	N/A	N/A	Yes	None	Yes	None declared.
MJ	Bardus, M., et al. (2019). "Assessing the Quality of Mobile Phone Apps for Weight Management: User-Centered Study With Employees From a Lebanese University." JMIR MHealth and UHealth 7(1): e9836.	2019	Lebanon	Lebanon	Lebanon		Observational Study	Cross-sectional Quantitative	English	This study aimed to explore how laypersons evaluate the quality of 6 free weight management apps (My Diet Coach, SparkPeople, Lark, MyFitnessPal, MyPlate, and My Diet Diary), which achieved the highest quality ratings in a related and recent expert review.	Overall, the 6 apps were of moderately good quality (median uMARS score 3.6, interquartile range [IQR] 0.3). The highest total uMARS scores were achieved by Lark (mean 4.0 [SD 0.5]) and MyPlate (mean 3.8 [SD 0.4]), which also achieved the highest subjective quality scores (Lark: mean 3.3 [SD 1.4]; MyPlate: mean 3.3 [SD 0.8]). Functionality was the domain with the highest rating (median 3.9, IQR 0…	Yes	No	No	No	Mhealth	Mobile application	Weight Loss	Non-communicable Diseases	Yes	This study was funded by the University Research Board of the American University of Beirut (grant number 103182). The publication of this manuscript was partially supported by the Faculty of Health Sciences (MB’s seed fund) and by individual contributions (MB and GH)	Yes	None declared.
MJ	Basma Salameh PhD, R. N., et al. (2019). "Nurses' Attitudes Toward the Use of an Electronic Health Information System in a Developing Country." SAGE Open Nursing 5.	2019	Palestine	Palestine	Palestine		Observational Study	Cross-sectional Qualitative	English	The purpose of this study was to understand and evaluate nurses’ acceptance and attitudes about implementation of an electronic health information system in Palestinian hospitals	A majority of these nurses understood the need for and accepted the computer-based documentation as demonstrated by their scores on the attitude questionnaire. Inclusion of nurses in early phases of planning and implementation is important. Other developing countries can learn from the Palestinian experience with implementation of electronic health records.	No	Yes	No	No	EMR/HIS/Surveillance System	Electronic Based Documentation Systems	N/A	N/A	Yes	The author(s) received no financial support for the research, authorship, and/or publication of this article.	Yes	The author(s) declared no potential conflicts of interest with respect to the research, authorship, and/or publication of this article.
MJ	Ben-Zeev, D., et al. (2017). "mHealth for mental health in the Middle East: Need, technology use, and readiness among Palestinians in the West Bank." Asian Journal of Psychiatry 27: 1-4.	2017	USA	USA	Palestine	West Bank	Observational Study	Cross-sectional Quantitative	English	The objective of this study was to examine whether mHealth approaches that leverage mobile phones for remote mental health treatment may be viable alternatives.	We surveyed 272 Palestinian adults in urban, rural, and refugee camp settings. Most participants (93.4%) reported owning mobile phones. The penetration of mobile devices was high across all study sites. Males and females did not differ in their access to this resource. Among mobile phone owners, 79.9% had smartphones, 32.2% had basic mobile phones, and 12.2% owned both. Respondents reported havin…	Yes	No	No	No	Mhealth	mhealth	Mental Health	non-Communicable Diseases	Yes	This work was supported by The John Sloan Dickey Center for International Understanding at Dartmouth College and the Houston chapter of the National Arab American Medical Association. Travel expenses were in part supported by private donations to Dunia Health.	No
MJ	Bernasconi, A., et al. (2018). "Can the use of digital algorithms improve quality care? An example from Afghanistan." PLoS ONE 13(11): 1-12.	2018	Switzerland	Switzerland	Afghanistan		Quasi-experimental Study	Before and After	English	With the introduction of digital algorithms based on the Integrated Management of Childhood Illness (IMCI), we are interested to understand if the adherence to the guidelines improved for a better quality of care for children under 5 years old.	We measured the quality of care as adherence to the IMCI’s guidelines. The study evaluated the quality of the physical examination and the therapies prescribed with a special attention to antibiotic prescription. We noticed a dramatic improvement (p<0.05) of several indicators following the introduction of digital algorithms. The baseline physical examination was appropriate only for 23.8% [IC% 1…	No	Yes	No	No	Digital Algorithms	digital algorithms	Child illness	Sexual, reproductive, maternal, newborn, child, and adolescent health	Yes	The surveys were conducted in the framework of the project assessment of ICRC and SARC. No extraordinary funds were requested.	Yes	The authors have declared that no competing interests exist
MJ	Bernasconi, A., et al. (2018). "The ALMANACH Project: Preliminary results and potentiality from Afghanistan." International Journal of Medical Informatics 114: 130-135.	2018	Switzerland	Switzerland	Afghanistan		Quasi-experimental Study	Before and After	English	Since May 2016, ALMANACH is under investigational deployment in three primary health care facilities in Afghanistan with the goal to improve the quality of care provided to children between 2 months and 5 years old.	The baseline survey showed that nutritional screening, vitamin A supplementation and deworming were not systematically performed: few patients were diagnosed for malnutrition (1.8%), received vitamin A (2.7%) or deworming (7.5%). Physical examination was appropriate only for 23.8% of the diagnoses of respiratory or gastrointestinal diseases, ear infection and sore throat. Respiratory rate was che…	No	Yes	No	No	Digital Algorithms	ALMANACH (ALgorithms for the MANagement of Acute CHildhood illnesses)	Child illness	Sexual, reproductive, maternal, newborn, child, and adolescent health	No		No
MJ	Bertani, A., et al. (2012). "[Assessment of surgical teleconsultations in a developing country: two years of experience in Djibouti]." Medecine Et Sante Tropicales 22(4): 405-408.	2012	France	France	Djibouti		Observational Study	Prospective Quantitative	French	Our objective was to assess the influence of teleconsultations on patient management and clinical outcomes in a developing country.	Neurosurgery and pediatric orthopedics were the two most important specialities most often concerned, accounting for 67% of the 157 teleconsultations for 138 patients. The teleconsultations resolved the diagnostic uncertainties in 29 of 37 cases (78%). Advice from the expert modified management in 69% cases. Clinical outcomes were good or very good in 86% of the treated patients. Conclusions. Thi…	No	Yes	No	No	Telemedicine	Teleconsultations	Surgeries (pediatric and orthopedic)	Sexual, reproductive, maternal, newborn, child, and adolescent health	No		Yes	Conflits d’inte´reˆts : les auteurs n’ont pas de conflit d’inte´reˆt.
MJ	Bertani, A., et al. (2012). "Teleconsultation in paediatric orthopaedics in Djibouti: evaluation of response performance." Orthopaedics & traumatology, surgery & research 98(7): 803-807.	2012	France	France	Djibouti		Observational Study	Prospective Quantitative	English	We prospectively recorded all the paediatric orthopaedics teleconsultations that occurred between November 2009 and November 2011. Our objective was to assess the performance of the teleconsultations. We hypothetized that this option was influential in decision making.	Of 48 teleconsultations for 39 patients, 13 dealt with diagnostic problems and 35 with therapeutic problems. The teleconsultation resolved the diagnostic uncertainties in 90% of cases. Advice from the expert modified the management in 37 (77%) teleconsultations; the change was related to the surgical indication in 18 cases, the surgical technique in 13 cases, and both in six cases. Agreement betw…	No	Yes	No	No	Telemedicine	Teleconsultations (peer to peer support)	paediatric orthopaedics	Sexual, reproductive, maternal, newborn, child, and adolescent health	No		Yes	The authors declare that they have no conflicts of interest concerning this article.
MJ	Binyam, B., et al. (2020). "Development of a targeted client communication intervention to women using an electronic maternal and child health registry: a qualitative study." BMC Medical Informatics and Decision Making 20(1): 1-12.	2020	Norway	Norway	Palestine		Observational Study	Cross-sectional Qualitative	English	The aim of this paper is to describe the planning, development, and evaluation of a theory led TCC intervention, tailored to pregnant and postpartum women and automated from the Palestinian electronic maternal and child health registry.	We found low awareness of the importance of timely attendance to ANC, and the benefits of ANC for pregnancy outcomes. We identified knowledge gaps and beliefs in the domains of low awareness of susceptibility to, and severity of, anemia, hypertension, and diabetes complications in pregnancy. To increase the utilization of ANC and bridge the identified gaps, we iteratively composed actionable text…	Yes	No	No	No	Mhealth	Text Messages	Antenatal Care	Sexual, reproductive, maternal, newborn, child, and adolescent health	Yes	This research project is funded by the European Research Council (grant agreement number, 617639; project title, A New Paradigm for Public Health Surveillance: Unlocking the Potential of Data to Empower Woman and Health Systems; project acronym, HEALTMPOWR), and the Research Council of Norway (grant agreement number, 234376; project title, Harmonized Reproductive Health Registry Communication Str…	Yes	The authors declare that they have no competing interests.
MJ	Chelala, E., et al. (2015). "[Screening of diabetic retinopathy and maculopathy in Lebanese population using retinography and SD-OCT: The role of telemedicine]." Journal Medical Libanais - Lebanese Medical Journal 63(2): 59-65.	2015	Lebanon	Lebanon	Lebanon		Observational Study	Cross-sectional Quantitative	French	The aim of this study is the screening of DR and diabetic maculopathy (DM) in a primary medical care center in Lebanon. We study also the interest of retinography and of SD-OCT in a telemedicine screening program.	119 patients were included in this study. Mean age was 51.7 +/- 10.2 years (54 females and 65 males). Mean diabetes duration was 12.15 years (SD 6:2). Mean of last three measurements of glycated hemoglobin was 8.1 +/- 1.34%. Diabetic retinopathy was detected in 36 patients by retinography (30.3%). Diabetic maculopathy was confirmed by SD-OCT in 13 patients. Visual acuity was significantly correla…	No	Yes	No	No	Telemedicine	Telemedicine screening	Diabetic retinopathy	Non-communicable Diseases	No		No
MJ	Daniel, F., et al. (2018). "Patient-Physician Communication in the Era of Mobile Phones and Social Media Apps: Cross-Sectional Observational Study on Lebanese Physicians' Perceptions and Attitudes." JMIR Med Inform 6(2): e18.	2018	Lebanon	Lebanon	Lebanon		Observational Study	Cross-sectional Quantitative	English	The aim of this study is to describe the views of Lebanese physicians toward the use of social media and other online apps as means of patient communication.	A total of 834 doctors received the online survey, with 238 physicians completing the survey. Most of the participants were from medical specialties. Most responders were attending physicians. Less than half of the respondents believed that Web-based apps and social media could be a useful tool for communicating with patients. Email was the most common form of professional online app, followed by…	No	Yes	No	No	Telemedicine and Mhealth	Mobile Phones and Social Media Apps	N/A	N/A	No		Yes	None declared
MJ	Doocy, S., et al. (2017). "Guidelines and mHealth to Improve Quality of Hypertension and Type 2 Diabetes Care for Vulnerable Populations in Lebanon: Longitudinal Cohort Study." JMIR MHealth and UHealth 5(10): e158.	2017	USA	USA	Lebanon		Observational Study	Prospective Quantitative	English	The aim of this study was to evaluate the effectiveness of treatment guidelines and a mobile health (mHealth) app on quality of care and health outcomes in primary care settings in Lebanon.	Compared with baseline record extraction, recording of blood pressure (BP) readings (−11.4%, P<.001) and blood sugar measurements (−6.9%, P=.03) significantly decreased following the implementation of treatment guidelines. Recording of BP readings also decreased after the mHealth phase as compared with baseline (−8.4%, P=.001); however, recording of body mass index (BMI) reporting increased at th…	No	Yes	No	No	Mhealth and EMR/HIS/Surveillance System	mHealth application	Hypertension and Type 2 Diabetes Care	Non-communicable Diseases	Yes	This research was funded by Research for Health in Humanitarian Crisis. The funding body had no role in the design or implementation of the research and did not participate in analysis or presentation of findings. The authors would like to express their utmost gratitude to the staff at the 10 health facilities that participated in this study—without their dedication and support, this work would h…	Yes	None declared
MJ	Doocy, S., et al. (2017). "Pilot Testing and Implementation of a mHealth tool for Non-communicable Diseases in a Humanitarian Setting." PLoS currents 9: 05.	2017	USA	USA	Lebanon	Syrian Refugees in Lebanon	Observational Study	Prospective Quantitative	English	A longitudinal cohort study was implemented from January 2015 through August 2016 to evaluate the effectiveness of treatment guidelines and an mHealth application on quality of care and health outcomes for patients in primary health care facilities in Lebanon serving Syrian refugees and host communities.	Overall, reporting in clinic medical records remained low, however, during the mHealth phase recording of BMI and blood pressure were significantly greater in the mHealth application as compared to clinic medical records. Patient exit interviews reported a much more frequent measurement of weight, height, blood pressure, and blood glucose, suggesting these may be assessed more often than they are…	No	Yes	No	No	Mhealth and EMR/HIS/Surveillance System	mHealth application	Primary Health Care	N/A	Yes	This research was funded by Research for Health in Humanitarian Crisis (R2HC). The funding body had no role in the design or implementation of the research and did not participate in analysis or presentation of findings	Yes	Shannon Doocy is a member of the PLoS Currents Disasters Editorial Board. The authors have no other competing interests.
MJ	Durrani, H., et al. (2012). "Health needs and eHealth readiness assessment of health care organizations in Kabul and Bamyan, Afghanistan." Eastern Mediterranean Health Journal 18(6): 663-670.	2012	Pakistan	Pakistan	Afghanistan		Observational Study	Mixed method	English	Health needs and eHealth readiness assessment of health care organizations in Kabul and Bamyan, Afghanistan	The needs of institutions in the Aga Khan Development Network in Afghanistan were categorized as follows: provision of care needs; learning needs; and information management needs. eHealth readiness on average was lower in Bamyan compared with Kabul in all areas of the readiness assessment. Other institutions in Afghanistan may benefit from adopting the model of needs and readiness assessment use…	No	No	Yes	No	EHealth/Digital Health in general	e-health readiness	N/A	N/A	Yes	We acknowledge the Aga Khan Foundation, Geneva, for funding, and AKDN and public institutions in Afghanistan for their support. We also appreciate Ms Syeda Suha Tirmizi for her help in drafting and finalizing the manuscript.	No
MJ	El-Nour, A. E. A. M., et al. (2016). "Towards a Digitized and Integrated Health Information System in Sudan: Assessment of Readiness at State Level." Sudan Journal of Medical Sciences 11(2): 55-59.	2016	Sudan	Sudan	Sudan		Observational Study	Cross-sectional Quantitative	English	The aim of this paper is to assess the capacity and readiness of the health information system in Sudan at state level for the digitization of the health information system.	All states ministries of health had health information units but this was believed inadequate in 27.8% and 72.2% had units at locality level. Data analysis units were not present in one third of the states. Basic statistical training was done in 15 states. Internet services was available in 14 states but was scarce at locality level (16.7%). Annual reports though produced by 17 states, one third …	No	No	No	Yes	EMR/HIS/Surveillance System	Health Information System	N/A	N/A	No		No
MJ	Emma, D., et al. (2017). "The role of public health information in assistance to populations living in opposition and contested areas of Syria, 2012–2014." Conflict and Health, Vol 11, Iss 1, Pp 1-12 (2017)(1): 1.	2017	UK	UK	Syria		Observational Study	Mixed method	English	In this study, we draw on our operational experience in Syria and analyse data collected for the humanitarian health response in contested and opposition-held areas of Syria in 2013–4fromTurkey, where the largest humanitarian operation for Syria was based.	Humanitarian needs have consistently been most acute in contested and opposition-held areas of Syria due to break-down of Government of Syria services and intense warfare. Humanitarian organisations had to establish de novo data collection systems independent of the Government of Syria to provide essential services in opposition-held and contested areas of Syria. The use of technology such as soc…	No	No	No	Yes	EMR/HIS/Surveillance System	Health Information System	N/A	N/A	Yes	No funding was used for this paper.	Yes	The authors declare that they have no competing interests.
MJ	Finlayson, A. E., et al. (2010). "An international, case-based, distance-learning collaboration between the UK and Somaliland using a real-time clinical education website." Journal of Telemedicine & Telecare 16(4): 181-184.	2010	UK	UK	Somalia	Somaliland	Case Study	Case Study	English	We developed a CD to assess the potential for an e-learning programme in Somaliland.	A survey showed that medical students in Somaliland had sufficient computer access to exploit the website. Teaching began in December 2008 and the teaching programme has developed into a regular weekly teaching session involving up to seven different student groups in Somaliland at different locations. As well as north-south teaching, the website has been employed to support a study module in Lon…	No	Yes	No	No	Internet/Websites	Website	N/A	N/A	Yes	Funding for the website was provided by a grant from the International Development Unit at King’s College Hospital.	No
MJ	Ghbeis, M. B., et al. (2018). "Tele-Pediatric Intensive Care for Critically Ill Children in Syria." Telemedicine Journal And E-Health: The Official Journal Of The American Telemedicine Association 24(8): 621-623.	2018	USA	USA	Syria		Case Study	Case Study	English	We implemented a ‘‘Tele-Pediatric Intensive Care’’ program (Tele-PICU) to provide real-time management consultation for critically ill and injured pediatric patients in Syria with intensive care needs.	Results: Over the course of7 months, 19 cases were evaluated, ranging in age from 1 day to 11 years. Consultation questions addressed a wide range ofcritical care needs. Five patients are known to have survived, three were transferred, five died, and six outcomes were unknown. Discussion: Based on this limited undertaking with its positive impact on survival, further development of Tele-PICUbased…	No	Yes	No	No	Telemedicine	Tele-Pediatric Intensive Care	Intensive Care	Sexual, reproductive, maternal, newborn, child, and adolescent health	No		Yes	No competing financial interests exist.
MJ	Gladys, N. H.-A., et al. (2020). "Users’ acceptance of electronic patient portals in Lebanon." BMC Medical Informatics and Decision Making 20(1): 1-12.	2020	Lebanon	Lebanon	Lebanon		Observational Study	Cross-sectional Quantitative	English	This study aims to use the TAM as a framework to quantitatively describe potential users, diabetic and chronic high blood pressure patients and their providers, intention to use and factors influencing the intention to use EPP at AUBMC-FMC We concurrently test the internal construct validity and the reliability of the TAM.	We had 199 patients, half intended to use EPP; 73% of providers (N = 17) intended to use EPP. Perceived ease of use and privacy concerns were significantly higher among providers than patients (Mean (M) = 0.77 vs M= 0.42 (CI: − 0.623; − 0.081)) and (M = 3.67 vs M= 2.13, CI: − 2.16; − 0.91) respectively; other constructs were not significantly different. Reliability of TAM revealed a Cronbach Alph…	Yes	Yes	No	No	EMR/HIS/Surveillance System	Electronic patient portal (EPP)	Diabetes and Chronic Hypertension	Non-communicable Diseases	Yes	This study was funded by a grant from the Medical Practice Plan at the American University of Beirut Medical Center. This funding body had no role in the design of the study and collection, analysis, and interpretation of data and in writing the manuscript.	Yes	The authors declare that they have no competing interests.
MJ	Hashemi, B., et al. (2017). "Facilitating mental health screening of war-torn populations using mobile applications." Social Psychiatry & Psychiatric Epidemiology 52(1): 27-33.	2017	USA	USA	Palestine	Gaza	Observational Study	Cross-sectional Quantitative	English	In this paper, we introduce a novel approach for accurate and fast screening using free open-source software, Open Data Kit (ODK) mobile application.	The use of ODK mobile technologies facilitated efficient screening of affected children in war zones. The offline data collection capability was crucial for handling the difficult conditions associated with war-torn areas, enabling timely intervention for urgent cases. Further applications of the novel mobile technology are to be explored.	No	Yes	No	No	Mhealth	Open Data Kit	Mental Health	Non-communicable Diseases	No		No
MJ	Haskew, J., et al. (2015). "Use of Mobile Information Technology during Planning, Implementation and Evaluation of a Polio Campaign in South Sudan." PLoS ONE [Electronic Resource] 10(8): e0135362.	2015	Kenya	Kenya	Sudan	South Sudan	Case Study	Case Study	English	We utilised Android-based smartphones to collect data electronically from more than 8,000 households during a national round of polio immunisation in South Sudan. The results of the household surveys are presented here, together with discussion of the application of mobile information technology for polio campaign planning, implementation and evaluation in a real-time setting.	Implementation of mobile information technology and local management was feasible during a national round of polio immunisation in South Sudan.	No	No	No	Yes	Mhealth	Android-based smartphones for data collection	Polio	Communicable Diseases	Yes	This study was supported by funding from the Disaster Relief Emergency Fund (DREF) of the International Federation of Red Cross and Red Crescent Societies (IFRC). IFRC had no role in study design, data collection and analysis, decision to publish, preparation of the manuscript, nor exerted any editorial control.	Yes	The authors have declared that no competing interests exist.
MJ	Helou, S., et al. (2020). "The Effect of the COVID-19 Pandemic on Physicians' Use and Perception of Telehealth: The Case of Lebanon." International Journal of Environmental Research & Public Health [Electronic Resource] 17(13): 06.	2020	Japan	Japan	Lebanon		Observational Study	Exploratory sequential mixed-methods study.	English	We aimed to understand how physicians adapted to the sudden need for telehealth and if their perception of telehealth changed due to their experience during the COVID-19 pandemic.	We found that, during the COVID-19 pandemic, physicians engaged in more telehealth activities in the realms of telemedicine, public awareness, continuing medical education, research, administration, and teaching. They also expanded their repertoire of information-technology tools. Our results also show that there was a significant shift in the physicians’ perceptions, indicating greater openness …	No	Yes	No	No	Telemedicine	Teleconsultations	N/A	N/A	Yes	This research was supported by JSPS KAKENHI, grant number JP20K20244	Yes	The authors declare no conflict of interest.
MJ	Istepanian, R. S., et al. (2014). "The potential of m-health systems for diabetes management in post conflict regions a case study from Iraq." Conference Proceedings: ... Annual International Conference of the IEEE Engineering in Medicine & Biology Society 2014: 3650-3653.	2014	UK	UK	Iraq		Quasi-experimental Study	Controlled Before and After	English	In this paper we describe the design, implementation and clinical outcomes of a feasibility study on mobile diabetes management in Basra, Southern Iraq as an exemplar for the effectiveness of mobile health technologies for improved healthcare delivery in similar post conflict regions.	The key clinical outcome of this study indicated the lowering of HbA1C levels in the mobile health group indicating the potential of deploying such technologies in these regions where health resources are limited and challenging.	Yes	No	No	No	Mhealth	mobile health technologies	Diabetes	Non-communicable Diseases	Yes	The authors would like to acknowledge the financial support of the British Council their DelPHE – Iraq programme and Council of Assisting Academic Refugees (CARA), UK and their Iraq programme.	No
MJ	Jefee-Bahloul, H., et al. (2016). "Attitudes Towards Implementation of Store-and-Forward Telemental Health in Humanitarian Settings: Survey of Syrian Healthcare Providers." Telemedicine Journal & E-Health 22(1): 31-35.	2016	USA	USA	Syria		Observational Study	Cross-sectional Quantitative	English	An electronic survey was sent to Syrian healthcare providers (physicians and nonphysicians) who are affiliated with humanitarian nongovernmental organizations managing Syrians affected by war. After a description ofwhat TMH and S&F are, participants were asked about their attitudes towards such services.	Fifty-two providers responded to the electronic survey. Only results from providers inside Syria (n= 30) are presented. The majority ofrespondents had no experience with TMH. Halfofthe providers believed that mental healthcare can be provided through S&F and that there would be a benefit from such services. Respondents reported that cultural (68%), financial (84%), and technical (80%) barriers do…	No	Yes	No	No	Telemedicine	Store-and-forward (S&F) telemedicine	Mental Health	Non-communicable Diseases	Yes	Store-and-forward (S&F) telemedicine	Yes	No competing financial interests exist.
MJ	Kamadjeu, R. and C. Gathenji (2017). "Designing and implementing an electronic dashboard for disease outbreaks response - Case study of the 2013-2014 Somalia Polio outbreak response dashboard." The Pan African medical journal 27(Suppl 3): 22.	2017	Kenya	Kenya	Somalia		Case Study	Case Study	English	In this article, we describe the design and operation of an electronic dashboard for disease surveillance in an outbreak situation and used the lessons learned to propose key design considerations and functional requirements for online electronic dashboards for disease outbreak response.	The Somalia Polio Room dashboard provided a graphical display of the polio outbreak data to track progress and inform decision making. The system was designed using free and open sources components and seamlessly integrated existing polio surveillance data for real time monitoring of key outbreak response performance indicators.	No	No	No	Yes	Internet/Websites	Online Electronic Dashboard	Polio	Communicable Diseases	No		Yes	The authors declare no competing interests.
MJ	Keynejad, R. C. (2016). "Global health partnership for student peer-to-peer psychiatry e-learning: Lessons learned." Global Health 12(1): 82.	2016	UK	UK	Somalia	Somaliland	Case Study	Case Study	English	This article seeks to engage in the dissemination of learning from successful partnerships advocated by AMPATH, to inform the design of alternative models around the world.	King’s Somaliland Partnership (KSP) is a paired institutional partnership health link, supported by Tropical Health and Education Trust (THET), which works to strengthen the healthcare system and improve access to care through mutual exchange of skills, knowledge and experience between Somaliland and King’s Health Partners, UK. Aqoon, meaning knowledge in Somali, is a peer-to-peer global mental h…	No	Yes	No	No	Telemedicine	Telemedicine	Peer-to-peer psychiatry support	Non-communicable Diseases	Yes	No funding is provided to the Aqoon program. The work of KSP described in this article was funded by Tropical Health and Education Trust (THET). Open access for this article was funded by King’s College London.	Yes	I am the co-founder of Aqoon and am currently Mental Health Group Co- Lead for King’s Somaliland Partnership (KSP). Both roles are unpaid voluntary positions. I declare that I have no financial competing interests.
MJ	Keynejad, R., et al. (2013). "Telemedicine for peer-to-peer psychiatry learning between U.K. and Somaliland medical students." Academic Psychiatry: The Journal Of The American Association Of Directors Of Psychiatric Residency Training And The Association For Academic Psychiatry 37(3): 182-186.	2013	UK	UK	Somalia	Somaliland	Observational Study	Cross-sectional Quantitative	English	This pilot study assessed the usefulness and feasibility ofonline, instant messenger, peer-to-peer exchange for psychiatry education between cultures.	Average ratings of the enjoyment, academic helpfulness, and interest ofsessions were 4.31, 3.56, and 4.54 (ofa maximum of5), respectively; 83% would recommend the partnership to a friend.	No	Yes	No	No	Telemedicine	Telemedicine: online, instant messenger	Peer-to-peer psychiatry support	Non-communicable Diseases	No		No
MJ	Khoja, S., et al. (2015). "Improving Mental Health Care for Young Adults in Badakshan Province of Afghanistan Using eHealth." Studies in Health Technology & Informatics 209: 46-50.	2015	Australia	canada	Afghanistan		Case Study	Case Study	English	The reported project is designed to strengthen the health system for improving mental health services in the province of Badakshan by improving awareness in the community and empowering frontline health workers.	The project uses technological innovations, in combination with traditional approaches, to reduce stigma, enhance capacity of health providers and improve access to the specialist. The project also focuses on skills development of health providers, and empowering them to provide quality mental health services through access to interactive protocols, Management Information system and telemedicine.	Yes	Yes	No	No	Mhealth and Telemedicine	Short message service (SMS), eHealth facilitated service delivery (screening and telemedicine)-Smartphone Applications	Mental Health	Non-communicable Diseases	No		No
MJ	Khoja, S., et al. (2016). "Impact of simple conventional and Telehealth solutions on improving mental health in Afghanistan." Journal of Telemedicine & Telecare 22(8): 495-498.	2016	canada	canada	Afghanistan		Case Study	Case Study	English	A cross-sectional study was conducted to evaluate the mid-term outcomes of project activities by comparing the survey results of intervention and control districts. Intervention: An international collaborative implemented a project in Badakshan province of Afghanistan using conventional and simple low-cost e-Health solutions to address the four most common issues: depression, psychosis, post-trau…	The use of simple and inexpensive conventional and technological solutions that align with the Afghanistan MoPH Strategic Plan are feasible and effective for addressing mental health issues in rural and remote locations of Afghanistan, and may have relevance to other LMIC settings.	Yes	Yes	No	No	Mhealth and Telemedicine	Teleconsultations, mobile application	Mental Health	Non-communicable Diseases	Yes	The author(s) disclosed receipt of the following financial support for the research, authorship, and/or publication of this article: this work was supported by Grand Challenges Canada (grant number 0093-04).	Yes	The author(s) declared no potential conflicts of interest with respect to the research, authorship, and/or publication of this article.
MJ	Lakkis, N. A., et al. (2011). "The effect of two types of sms-texts on the uptake of screening mammogram: a randomized controlled trial." Preventive medicine 53(4‐5): 325‐327.	2011	Lebanon	Lebanon	Lebanon		Experimental study	RCT	English	To compare the effect of two different types of short text message service (SMS‐text) reminders on the uptake of screening mammogram.	30.7% (59) of subgroup 1 and 31.6% (61) of subgroup 2 underwent a mammogram screening test during the 6 months follow up interval post‐intervention (Chi‐square test, p‐value ≥ 0.05). There was no difference between the response rates in the two subgroups.	Yes	No	No	No	Mhealth	SMS	Breast Cancer-Mammography	Sexual, reproductive, maternal, newborn, child, and adolescent health	No		Yes	The authors have declared no conflicts of interest.
MJ	Lebrun, V., et al. (2020). "Feasibility and Acceptability of an Adapted Mobile Phone Message Program and Changes in Maternal and Newborn Health Knowledge in Four Provinces of Afghanistan: Single-Group Pre-Post Assessment Study." JMIR MHealth and UHealth 8(7): e17535.	2020	USA	USA	Afghanistan		Quasi-experimental Study	Before and After	English	The aim of this study was to assess the feasibility and acceptability of the MAMA pilot program, and to examine changes in reported maternal, newborn, and child health (MNCH) knowledge and attitudes among participants from baseline to follow up.	Overall, 895 women were enrolled in the MAMA program. Data from 453/625 women (72.5% of the pretest sample) who received voice (n=302) or text (n=151) messages, and 276/427 men (64.6% of the pretest sample) who received voice (n=185) or text (n=91) messages contributing data at both time points were analyzed. At follow up, 699/729 (95.9%) participants were still enrolled in the MAMA program; voic…	Yes	No	No	No	Mhealth	Mobile application	Maternal and Newborn Health	Sexual, reproductive, maternal, newborn, child, and adolescent health	Yes	Last, this publication has been made possible by the generous support of the American people as part of the United States Agency for International Development (USAID) HEMAYAT project and the USAID Afghanistan FP/MNCH Project (AID-306-A-15-00002). The contents of this manuscript are the responsibility of the authors and the HEMAYAT Project/Jhpiego Corporation and do not necessarily reflect the vie…	Yes	None declared.
MJ	Leonardo Emberti, G., et al. (2020). "Supporting Iraqi Kurdistan Health Authorities in Post-conflict Recovery: The Development of a Health Monitoring System." Frontiers in Public Health 8.	2020	Italy	Italy	Iraq		Case Study	Case Study	English	An international partnership is developing in the Iraqi Kurdistan a Health Monitoring System with the aim of supporting evidence-based health policy decisions.	By September 2019, 59 PHC and PH were entering data in the Health Monitoring System, while 258 health operators (medical doctors, administrative staff, nurses, statisticians, IT and public health specialists, pharmacists) have been already trained. Currently, more than 600,000 disease events have been collected. Additionally, further 734 medical doctors, statisticians, and health managers have be…	No	No	Yes	No	EMR/HIS/Surveillance System	Health Monitoring System	N/A	N/A	Yes	The Italian Ministry of Foreign Affairs and International Cooperation (MAECI) and the Italian Agency for Development Cooperation (AICS) provided funding for this project. The funding bodies did not intervene in the design of the project, funding bodies did not intervene in the design of the project, in data collection and analysis, or in writing the manuscript. Opinions expressed in this article …	Yes	FI is CEO ofEuResist Network. AB is CIO at Informa-PRO.
MJ	Maalim, A. M., et al. (2014). "Supporting 'medicine at a distance' for delivery of hospital services in war-torn Somalia: how well are we doing?" International Health 6(1): 70-73.	2014	Kenya	Kenya	Somalia		Observational Study	Retrospective Quantitative	English	We describe an innovative strategy implemented to support national staff at Istarlin Hospital in the conflict setting of Somalia; and report on inpatient morbidities, mortality and adverse hospital exit outcomes. Relevant Intervention: 4. introduction of telemedicine and telementoring involving a ‘real-time’ exchange of audiovisual information between clinicians in Somalia and a specialist paedia…	With a support package, satisfactory standards of care were met for hospital care in Somalia.	No	Yes	No	No	Telemedicine	Telemedicine and telemonitoring	telemedicine and telementoring involving a ‘real-time’ exchange of audiovisual information between clinicians in Somalia and a specialist paediatrician in Nairobi	Sexual, reproductive, maternal, newborn, child, and adolescent health	Yes	Funding for the course was from an anonymous donor, the Department for International Development (UK) and Me´decins Sans Frontie`res (Luxembourg).	Yes	None declared.
MJ	Masrani, A., et al. (2018). "Delivering Humanitarian Teleradiology Services to Besieged Areas in Syria." Journal of the American College of Radiology 15(8): 1175-1177.	2018	USA	USA	Syria		Case Study	Case Study	English	In response to the shortage of on-site radiologists, the Syrian American Medical Society established the Teleradiology Relief Group (TRG) in February 2015 to provide diagnostic reports to the besieged Ghouta in Syria [6]. The TRG uses a secret Facebook group (Facebook, Menlo Park, California, USA), a WhatsApp group (Facebook), and a Telegram group (Telegram, Dubai, United Arab Emirates).	free and userfriendly social media platforms are feasible to utilize in providing humanitarian teleradiology services to areas under siege. Notwithstanding the limitations related to the siege, such projects are valuable in providing expert interpretation of CT, radiography, and ultrasound examinations.	No	Yes	No	No	Telemedicine	Social Media- Teleradiology	N/A	N/A	No		No
MJ	McCarthy, O. L., et al. (2019). "A randomized controlled trial of an intervention delivered by mobile phone text message to increase the acceptability of effective contraception among young women in Palestine." Trials 20(1): 228.	2020	UK	UK	Palestine		Experimental study	RCT	English	The objective of this trial was to estimate the effect of a contraceptive behavioral intervention delivered by mobile phone text message on young Palestinian women’s attitudes towards effective contraception.	A total of 578 participants were enrolled and 464 (80%) completed follow up at 4 months. Intervention group participants were more likely to find at least one method of effective contraception acceptable (31% in the intervention group versus 17% in the control group, adjusted OR 2.34, 95% CI 1.48–3.68, p < 0.001). They had a higher mean knowledge score, were more likely to find the intrauterine d…	Yes	No	No	No	Mhealth	Mobile Messages	Contraception	Sexual, reproductive, maternal, newborn, child, and adolescent health	Yes	The trial was supported by the International Planned Parenthood Federation Innovation Program. The funder contributed to planning discussions about the trial but had no role in the study design, data collection or analysis or in the interpretation of the trial results.	Yes	The authors declare that they have no competing interests.
MJ	Melissa Joanne Harper, S., et al. (2020). "Step-by-Step, an E-Mental Health Intervention for Depression: A Mixed Methods Pilot Study From Lebanon." Frontiers in Psychiatry 10.	2020	Switzerland	Switzerland	Lebanon		Quasi-experimental Study	Before and After	English	The aim was to pilot test Step-by-Step, a WHO guided e-mental health intervention, and research methods prior to future, controlled testing.	A total of 129 participants signed up via the Step-by-Step website. Seventy-four participants started session 1 after completing pre-test questionnaires and 26 completed both baseline and post-intervention data. Among those who completed postassessments, depression symptoms improved (PHQ-8 scores (t=5.62, p < 0.001 twotailed, df = 25). Wilcoxon signed ranks tests showed a significant difference b…	Yes	No	No	No	Mhealth	minimally guided e-mental health intervention	Mental Health	Non-communicable Diseases	Yes	This work was supported and funded by Fondation d’Harcourt, Geneva, Switzerland (Grant No. 64366).	Yes	The authors declare that the research was conducted in the absence of any commercial or financial relationships that could be construed as a potential conflict of interest
MJ	Meri, A., et al. (2019). "Modelling the utilization of cloud health information systems in the Iraqi public healthcare sector." Telematics and Informatics 36: 132-146.	2019	Iraq	Iraq	Iraq		Modelling	Cross-sectional Quantitative	English	This study proposed a model by defining the critical success factors influencing physicians’ confirmation and behavioral control toward utilizing cloud health information systems in Iraqi hospitals.	The results showed that the effects of system compatibility, system complexity, security, and privacy on physicians’ confirmation and behavioral control were statistically significant. Both confirmation and behavioral control had a positive effect on physicians’ utilization of the technology in the Iraqi hospitals. It is believed that such finding may help to aid the current understanding of clou…	No	Yes	No	No	EMR/HIS/Surveillance System	cloud computing services for health records	N/A	N/A	No		Yes	The authors declare that they have no conflict of interest.
MJ	Mohamed, K. G., et al. (2014). "Scaling up family medicine training in Gezira, Sudan - a 2-year in-service master programme using modern information and communication technology: a survey study." Hum Resour Health 12: 3.	2014	Sudan	Sudan	Sudan		Observational Study	Cross-sectional Quantitative	English	This paper presents the programme, the teaching environment, and the first batch of candidates enrolled. Relevant Work: Information and communication technology component These technologies are used to facilitate both training and service. They include telemedicine using the videoconferencing software program ooVoo® [17]. Family doctors were connected with hospital specialists from different medi…	The Gezira model has responded to local health system needs. Use of modern information and communication technology is used to facilitate both health service provision and training. The GFMP represents an example of a large-volume scaling-up programme of family medicine in Africa.	No	Yes	No	No	Telemedicine and EMR/HIS/Surveillance System	Telemedicine, videoconferencing	N/A	N/A	No		Yes	KGM is an assistant professor at the University of Gezira, Sudan, and the director of the GFMP at the Ministry of Health. SH is a professor of family medicine at the University of Bergen, Norway, is honorary professor at the University of Gezira, and acts as a consultant for the GFMP and Ministry of Health in Gezira state. EMM is a researcher and, at the present time (2013), is the state Minister…
MJ	Mohamed, K. G., et al. (2015). "Telemedicine and E-Learning in a Primary Care Setting in Sudan: The Experience of the Gezira Family Medicine Project." International Journal of Family Medicine Print 2015: 716426.	2015	Saudi Arabia	Saudi Arabia	Sudan		Observational Study	Cross-sectional Quantitative	English	This cross-sectional study describes ICT implementation and utilization at the GFMP for the years 20112012.	In the period fromApril 2011 toDecember 2012, 3808 telemedicine online consultations were recorded and over 165000 new patients’ EMRs were established by the study subjects (125 candidates enrolled in the program). Almost all respondents confirmed the importance of telemedicine. The majority appreciated also the importance of using EMRs. Online lectures were highly rated by candidates in spite of…	No	Yes	No	No	Telemedicine and EMR/HIS/Surveillance System	Telemedicine, EMR	N/A	N/A	Yes	The University of Bergen, Norway, contributed with grants for data collection and entry.	Yes	The authors declare that there is no conflict of interests regarding the publication of this paper.
MJ	Saleh, S., et al. (2018). "eHealth as a facilitator of equitable access to primary healthcare: the case of caring for non-communicable diseases in rural and refugee settings in Lebanon." International Journal of Public Health 63(5): 577-588.	2018	Lebanon	Lebanon	Lebanon		Observational Study	Cross-sectional Quantitative	English	Assess the effect of selected low-cost eHealth tools on diabetes/hypertension detection and referrals rates in rural settings and refugee camps in Lebanon and explore the barriers to showing-up to scheduled appointments at Primary Healthcare Centers (PHC).	Among 3481 screened individuals, diabetes, hypertension, and comorbidity were detected in 184,356 and 113 per 1000 individuals, respectively. 37.1% of referred individuals reported not showing-up to scheduled appointments, owing to feeling better/symptoms resolved (36.9%) and having another obligation (26.1%). The knowledge of referral reasons and the employment status were significantly associat…	No	Yes	No	No	Mhealth	eHealth netbook application	Non-communicable Diseases	Non-communicable Diseases	Yes	The study was funded by the International Development Research Center (IDRC), Canada. The contributions of IDRC staff and the material resources were very supportive to the conduct of this study	Yes	The authors declare that they have no competing interests.
MJ	Saleh, S., et al. (2018). "mHealth use for non-communicable diseases care in primary health: patients' perspective from rural settings and refugee camps." Journal of Public Health 40(suppl_2): ii52-ii63.	2018	Lebanon	Lebanon	Lebanon		Observational Study	Mixed method	English	The study employs a mixed-methods design to evaluate the effectiveness of SMSs on self-reported perceptions of lifestyle modifications. Quantitative data was collected through phone surveys, and qualitative data through focus group discussions. Descriptive statistics and bivariate analysis were performed.	About 93.9% (n = 1000) of respondents perceived the SMSs as useful and easy to read and understand. About 76.9% reported compliance with SMSs through daily behavioral modifications. Women (P = 0.007), people aged ≥76 years (P < 0.001), unemployed individuals (P < 0.001), individuals who only read and write (P < 0.001) or those who are illiterate (P < 0.001) were significantly more likely to recei…	Yes	No	No	No	Mhealth	SMS	hypertension and/or diabetes	Non-communicable Diseases	Yes	This work was made possible by a grant from the International Development Research Centre.	No
MJ	Saleh, S., et al. (2018). "Using Mobile Health to Enhance Outcomes of Noncommunicable Diseases Care in Rural Settings and Refugee Camps: Randomized Controlled Trial." JMIR MHealth and UHealth 6(7): e137.	2018	Lebanon	UAE	Lebanon		Experimental study	RCT	English	The aim of this study was to assess the effect of employing low-cost mHealth tools on the accessibility to health services and improvement of health indicators of individuals with NCDs in rural areas and refugee camps in Lebanon.	Bivariate analysis of quality indicators indicated that the intervention group had a significant increase in blood pressure control (P=.03), as well as a significant decrease in the mean systolic blood pressure (P=.02), mean glycated hemoglobin (HbA1c; P<.01), and in the proportion of HbA1c poor control (P=.02). Separate regression models controlling for age, gender, and setting showed a 28% incr…	Yes	No	No	No	Mhealth	mobile health	Non-communicable Diseases	Non-communicable Diseases	No		Yes	none declared
MJ	Salem, R., et al. (2020). "Palliative Care via Telemedicine: A Qualitative Study of Caregiver and Provider Perceptions." Journal of Palliative Medicine 23: 23.	2020	Lebanon	USA	Lebanon		Observational Study	Qualitative Study	English	This study assesses provider and caregiver perceptions of the safety and efficacy of the Distance Support Program (DSP) of a home-based palliative care provider in Beirut, Lebanon.	Although they would have preferred having access to home visits, caregivers reported that they valued the information, guidance, and emotional support they received through the DSP and they appreciated having telephone access to providers. Health providers reported the DSP was more efficient than home visits. They felt it was safest when delivered by an experienced provider, they had access to a …	Yes	Yes	No	No	Telemedicine	Telemedicine	Palliative Care	N/A	Yes	The authors received no financial support for the research, authorship, or publication of this article.	Yes	No competing financial interests exist.
MJ	Shadi, S., et al. (2016). "Readiness of healthcare providers for eHealth: the case from primary healthcare centers in Lebanon." BMC Health Services Research, Vol 16, Iss 1, Pp 1-11 (2016)(1): 1.	2016	Lebanon	lebanon	Lebanon		Observational Study	Cross-sectional Quantitative	English	The purpose of this study was to assess the readiness of healthcare providers working in PHC centers in Lebanon to use eHealth tools.	Of the 541 questionnaires, 213 were completed (response rate: 39.4 %). The majority of participants were physicians (46.9 %), and nurses (26.8 %). Most physicians (54.0 %), nurses (61.4 %), and other providers (50.9 %) felt comfortable using computers, and had access to computers at their PHC center (physicians: 77.0 %, nurses: 87.7 %, others: 92.5 %). Frequency of computer use varied. The study …	No	Yes	No	No	Digital Health in general	eHealth	Primary Health Care Centers	N/A	Yes	This study was funded by a grant from the International Development Research Centre. Award Number: 102738.	Yes	The authors declare that they have no competing interests.
MJ	Talhouk, R., et al. (2016). Syrian refugees and digital health in Lebanon: Opportunities for improving antenatal health. Proceedings of the 2016 CHI Conference on Human Factors in Computing Systems.	2016	UK	UK	Lebanon		Observational Study	Cross-sectional Qualitative	English	We conducted focus groups with 59 refugees in rural Lebanon to identify contextual and cultural factors that can inform the design of digital technologies to support refugee ANC.	Our findings revealed a number of considerations that should be taken into account in the design of refugee ANC technologies, including: refugee health beliefs and experiences, literacy levels, refugee perception of negative attitude of healthcare providers, and hierarchal and familial structures.	Yes	No	No	No	Digital Health in general	Digital Technologies	Antenatal Care	Sexual, reproductive, maternal, newborn, child, and adolescent health	Yes	This work was funded by an EPSRC award EP/L016176/1 (Centre for Doctoral Training in Digital Civics) and the Newcastle University Research Investment Fund. Data supporting this publication is openly available under an 'Open Data Commons Open Database License'. Additional metadata are available at: 10.17634/154300-4.	No
MJ	Talhouk, R., et al. (2020). "Integrating Health Technologies in Health Services for Syrian Refugees in Lebanon: Qualitative Study." Journal of medical internet research 22(7): e14283.	2020	UK	UK	Lebanon		Observational Study	Cross-sectional Qualitative	English	We aimed to gain a deeper understanding of the potential for technology integration in primary health care provision in the context of the protracted Syrian refugee crisis in Lebanon	Study participants indicated that varying resources, primarily time and the availability of technologies at primary health care centers, were the main challenges for integrating technologies for the provision of health care services for refugees. This challenge is compounded by refugees being viewed by participants as a mobile population thus making primary health care centers less willing to inv…	No	No	Yes	No	Digital Health in general	Health Technologies	N/A	N/A	Yes	This research was funded by United Kingdom Engineering and Physical Science Research Council award EP/L016176/1 (EPSRC Centre for Doctoral Training in Digital Civics) and the Newcastle University Research Investment Fund. HG and CA received funding from the International Development Research Centre, Canada (grant number 106981-001) to contribute to this research.	Yes	None declared.
MJ	Tirmizi, S. N., et al. (2017). "Mobile-based blended learning for capacity building of health providers in rural Afghanistan." Mhealth 3: 14.	2017	Pakistan	canada	Afghanistan		Quasi-experimental Study	Controlled Before and After	English	The goal of this initiative was to improve knowledge of health providers related to four major mental health problems, namely depression, psychosis, post-traumatic stress disorder (PTSD) and drug abuse.	Sixty-two health providers completed pre and post module questionnaires from case district, while 31 health providers did so from the control sites. Significant change was noticed in the case districts, where overall knowledge scores changed from 45% in pre-intervention test to 63% in post-intervention test. Overall background knowledge of pre to post module test scores changed from 30% to 40%, k…	No	Yes	No	No	Mhealth	Mobile-based Learning	Mental Health	Non-communicable Diseases	Yes	This project is funded by grand challenges Canada.	Yes	The authors have no conflicts of interest to declare.
MJ	Venkateswaran, M., et al. (2018). "Comparing individual-level clinical data from antenatal records with routine health information systems indicators for antenatal care in the West Bank: A cross-sectional study." PLoS ONE 13(11): e0207813-e0207813.	2018	Norway	Norway	Palestine	West Bank	Observational Study	Cross-sectional Quantitative	English	he aim of this study was to explore beforehand how routine health information systems indicators for antenatal care can change with the introduction of the eRegistry.	Differences between indicators from the clinical records data and routine health information systems reports can be attributed to human error, inconsistent denominators, and complexities of data processes. Key health systems indicators were prone to underestimations since their registration was dependent on referral of pregnant women. With a transition to individual-level data, as in the eRegistr…	No	No	No	Yes	EMR/HIS/Surveillance System	eregistry HIS	antenatal care	Sexual, reproductive, maternal, newborn, child, and adolescent health	Yes	The eRegistry research project is funded by the European Research Council (https://erc. europa.eu/; grant agreement number, 617639; project title: A New Paradigm for Public Health Surveillance: Unlocking the Potential of Data to Empower Woman and Health Systems; project acronym, HEALTMPOWR), and the Research Council of Norway (https://www.forskningsradet. no/en/Home_page/1177315753906; grant agre…	Yes	The authors have declared that no competing interests exist.
MJ	Wagner, B., et al. (2012). "Efficacy of an Internet-based intervention for posttraumatic stress disorder in Iraq: a pilot study." Psychiatry Research 195(1-2): 85-88.	2012	Germany	Germany	Iraq		Experimental study	RCT	English	Assessing the efficacy of an Internet-based intervention for posttraumatic stress disorder	The intervention resulted in a highly significant decrease in symptoms ofPTSD, depression, and anxiety. Quality of life was higher at posttreatment. All treatment effect sizes were in the large range, indicating a significant improvement in mental health symptoms and quality of life. Preliminary clinical evidence indicates that new technologies can be used to provide humanitarian aid in the form …	Yes	No	No	No	Telemedicine	Internet-based Consultations	Mental Health	Non-communicable Diseases	Yes	The research conducted in this study was supported by Misereor, the German Ministry of Foreign Affairs, and the Heinrich Böll Foundation.	Yes	The authors declare that they have no conflict of interest.
MJ	Yamin, F., et al. (2018). "Women's Perceptions of Using Mobile Phones for Maternal and Child Health Support in Afghanistan: Cross-Sectional Survey." JMIR MHealth and UHealth 6(4): e76.	2018	Thailand	Thailand	Afghanistan		Observational Study	Cross-sectional Quantitative	English	This study aimed to determine the perceptions of Afghan women regarding the use of mobile phones for maternal and child health services.	Of the 240 participants, 142 (59.2%) owned mobile phones and 220 (91.7%) routinely used mobile phones. Approximately 209 (87.1%) of participants were willing to receive health messages via a mobile phone. Automated voice call was the most preferred method for sending health messages. More than 90% of the women reported that they would like to receive reminders for their children’s vaccinations an…	Yes	No	No	No	Mhealth	Mobile phones	Maternal and Child Health	Sexual, reproductive, maternal, newborn, child, and adolescent health	No		Yes	None declared.
MJ	Yugi, J. and H. M. Buesseler (2016). "Text messaging app improves disease surveillance in rural South Sudan." Began with 2015 2: 8.	2016	Sudan	Sudan	Sudan		Case Study	Case Study	English	Assessing the effectiveness of a text messaging app in improving disease surveillance	Eighty-nine health workers and 21 CHD staff were trained to use the SMS app. They found the innovation interesting and easy to use. All three counties increased on-time submissions upon introduction of the app. The predefined SMS template is important for data accuracy. Availability of a dedicated CHD staff and mobile network coverage in the most remote areas present ongoing challenges to timely …	No	No	Yes	No	Mhealth	SMS application	Infectious disease surveillance	Communicable Diseases	Yes	This initiative was funded by the South Sudan Health Pooled Fund (currently supported by the Australia Department of Foreign Affairs and Trade, Global Affairs Canada, the United Kingdom’s Department for International Development, the European Commission, and the Swedish International Development and Cooperation Agency) as a component of its health systems strengthening funding efforts.	Yes	The authors have no conflicts of interest to declare.
MJ	Zachariah, R., et al. (2012). "Practicing medicine without borders: tele-consultations and tele-mentoring for improving paediatric care in a conflict setting in Somalia?" Tropical Medicine & International Health 17(9): 1156-1162.	2012	Belgium	Belgium	Somalia		Observational Study	Mixed method	English	In a district hospital in conflict-torn Somalia, we assessed (i) the impact of introducing telemedicine on the quality of paediatric care, and (ii) the added value as perceived by local clinicians.	Of 3920 paediatric admissions, 346 (9%) were referred for telemedicine. In 222 (64%) children, a significant change was made to initial case management, while in 88 (25%), a life-threatening condition was detected that had been initially missed. There was a progressive improvement in the capacity of clinicians to manage complicated cases as demonstrated by a significant linear decrease in changes…	No	Yes	No	No	Telemedicine	Telemedicine	Pediatric Care	Sexual, reproductive, maternal, newborn, child, and adolescent health	Yes	We are also very grateful to our donors who support our programmes in Somalia. This study was funded by MSF-Brussels operational centre, Belgium.	No
AA	Ashworth, H., Ebrahim, S., Ebrahim, H., Bhaiwala, Z., & Chilazi, M. (2022). A Free, Open-Source, Offline Digital Health System for Refugee Care. JMIR Medical Informatics, 10(2), e33848.	2022	USA	USA	Lebanon	Syrian Refugees in Lebanon	Case Study	viewpoint	English	The aim of this viewpoint is to describe the development and deployment of an EHR designed to care for displaced populations in low-resource settings.	Results: We report the successes and challenges from 12 months of Hikma Health EHR deployment in a mobile clinic providing care to Syrian refugees in Bekaa Valley, Lebanon. Successes include the EHR’s ability to (1) increase clinical efficacy by providing detailed patient records, (2) be adaptable to the threats of COVID-19, and (3) improve organizational planning. Lessons learned include technic…	No	No	No	Yes	EMR	Electronic health records (EHRs)	N/A	N/A	Yes	The Hikma Health EHR was developed with financial support from Fast Forward, MassChallenge, the Gerson Lehrman Group, HP Enterprise, Google.org, BlackRock, the Harvard Business School New Ventures Competition, the MIT $100K Competition, the MIT Media Lab, the MIT Sandbox Innovation Fund Program, and the Robert Wood Johnson Foundation.	Yes	Conflicts of Interest: All authors are volunteers for Hikma Health, a 501(c)(3) nonprofit organization. None of the authors have ever received any financial compensation for their work.
AA	Bogale, B., Mørkrid, K., Abbas, E., Abu Ward, I., Anaya, F., Ghanem, B., Hijaz, T., Isbeih, M., Issawi, S., Z, A. S. N., & et al. (2021). The effect of a digital targeted client communication intervention on pregnant women's worries and satisfaction with antenatal care in Palestine-A cluster randomized controlled trial [Journal article]. PLoS One, 16(4), e0249713. https://doi.org/10.1371/journal.…	2021	Norway	Norway	Palestine		Experimental Study	RCT	English	In this paper, we assess whether this TCC intervention could also have unintended consequences on pregnant women’s worries, and their satisfaction with antenatal care (ANC).	The TCC intervention via SMS did not increase pregnancy-related worries among recipients. There was no difference in women’s satisfaction with the ANC services between intervention and control arms.	Yes	No	No	No	Mhealth	SMS	Maternal and antenatal care	Sexual, reproductive, maternal, newborn, child, and adolescent health	Yes	This study and the eRegistry research project are funded by the European Research Council [https://erc.europa.eu/] (grant agreement number: 617639, project title: A New Paradigm for Public Health Surveillance: Unlocking the Potential of Data to Empower Woman and Health Systems; project acronym, HEALTHMPOWR) and the Research Council of Norway [https://www.forskningsradet.no/en/] (grant agreement n…	Yes	The authors have declared that no competing interests exist.
AA	Cuijpers, P., Heim, E., Abi Ramia, J., Burchert, S., Carswell, K., Cornelisz, I., Knaevelsrud, C., Noun, P., van Klaveren, C., Van't Hof, E., & et al. (2022). Effects of a WHO-guided digital health intervention for depression in Syrian refugees in Lebanon: a randomized controlled trial [Journal Article; Clinical Trial Protocol]. PLoS medicine, 19(6), e1004025. https://doi.org/10.1371/journal.pmed…	2022	Netherlands	Netherlands	Lebanon	Syrian Refugees in Lebanon	Experimental Study	RCT	English	We examined whether a new WHO-guided digital mental health intervention, Step-by-Step, in which participants were supported by a nonspecialist helper, was effective in reducing depression among displaced people in Lebanon.	In this study, we found that a guided, digital intervention was effective in reducing depression in displaced people in Lebanon. The guided WHO Step-by-Step intervention we examined should be made available to communities of displaced people that have digital access.	Yes	No	No	No	Mhealth	WHO-guided digital mental health intervention, Step-by-Step	Mental Health	Non-communicable Diseases	Yes	This study was funded by the Research for Health in Humanitarian Crises (R2HC, managed by Elrha; https://www.elrha.org) (resources mobilized by MvO). The study used an open source research infrastructure developed by Freie Universität Berlin as part of STRENGTHS project (funded by the European Union's Horizon 2020 Research and Innovation Program Societal Challenges; agreement 733337; https://ec.e…	Yes	The authors have declared that no competing interests exist.
AA	Cuijpers, P., Heim, E., Ramia, J. A., Burchert, S., Carswell, K., Cornelisz, I., Knaevelsrud, C., Noun, P., van Klaveren, C., Van't Hof, E., Zoghbi, E., van Ommeren, M., & El Chammay, R. (2022). Guided digital health intervention for depression in Lebanon: randomised trial. Evidence Based Mental Health, 16, 16.	2022	Netherlands	Netherlands	Lebanon	People residing in Lebanon	Experimental Study	RCT	English	To examine the effects of a new WHO-guided digital mental health intervention, Step-by-Step, supported by a non-specialist helper in Lebanon, in the context of concurring economic, humanitarian and political crises, a large industrial disaster and the COVID-19 pandemic.	Guided digital mental health interventions can be effective in the treatment of depression in communities exposed to adversities in LMICs	Yes	No	No	No	Mhealth	WHO-guided digital mental health intervention, Step-by-Step	Mental Health	Non-communicable Diseases	Yes	This study was funded by the Fondation d’Harcourt (no grant number available). The study used an open source research infrastructure developed by Freie Universität Berlin as part of STRENGTHS project (funded by the European Union’s Horizon 2020 Research and Innovation Program Societal Challenges; agreement 733337). The funder of the study had no role in study design, data collection, data analysi…	Yes	None declared.
AA	Elahssan, R., Shariff, F., M, O. G., & Yousif, T. I. (2022). Telehealth application in Sudan: requirements and potential benefits [Review]. Sudanese Journal of Paediatrics, 22(1), 5-9.	2022	Ireland	Ireland	Sudan		Narrative review	Literature Review	English	We discuss the potential use of TH Clinics in Sudan and propose guidance for establishing such services.	Despite some understandable limitations, virtual clinics can represent a feasible alternative to conventional outpatients’ clinics in this challenging time of COVID-19 pandemic. Virtual clinics when used appropriately can allow continuation of patient’s care, improve accessibility and reduces the risk of nosocomial transmission. In Sudan’s setting, there is huge potential for TH although this wou…	Yes	Yes	No	No	Telemedicine	Virtual clinics and telemedicine	N/A	N/A	Yes	None.	Yes	The authors declare that they have no conflict of interest.
AA	Elhadi, M., Elhadi, A., Bouhuwaish, A., Bin Alshiteewi, F., Elmabrouk, A., Alsuyihili, A., Alhashimi, A., Khel, S., Elgherwi, A., Alsoufi, A., Albakoush, A., & Abdulmalik, A. (2021). Telemedicine Awareness, Knowledge, Attitude, and Skills of Health Care Workers in a Low-Resource Country During the COVID-19 Pandemic: Cross-sectional Study. Journal of Medical Internet Research, 23(2), e20812.	2021	Libya	Libya	Libya		Observational Study	Cross-sectional Quantitative	English	This study aimed to provide an overview of physicians’ awareness, knowledge, attitude, and skill in using telehealth services in Libya.	In this study, 377 (56%), 582 (86.5%), and 566 (82.6%) physicians responding to our survey had high awareness, knowledge, and attitude levels for telemedicine, respectively; however, only 248 (36.8%) participants had adequate or high computer skills.	No	Yes	No	No	Telemedicine	Telemedicine	N/A	N/A	Yes	This study did not receive any specific grant from funding agencies in the public, commercial, or not-for-profit sectors.	Yes	Conflicts of Interest: None declared.
AA	Elhadi, M., Msherghi, A., Elhadi, A., Ashini, A., Alsoufi, A., Bin Alshiteewi, F., Elmabrouk, A., Alsuyihili, A., Elgherwi, A., Elkhafeefi, F., Abdulrazik, S., & Tarek, A. (2021). Utilization of Telehealth Services in Libya in Response to the COVID-19 Pandemic: Cross-sectional Analysis. JMIR Medical Informatics, 9(2), e23335.	2021	Libya	Libya	Libya		Observational Study	Cross-sectional Quantitative	English	This study aimed to assess the usability of telehealth services in Libya and to provide an overview of the current COVID-19 scenario.	Our study revealed high levels of usability and willingness to use the telemedicine system as an alternative modality to in-person consultations among the Libyan residents in this study.	Yes	No	No	No	Telemedicine	Telemedicine	N/A	N/A	Yes	This study did not receive any specific grant from funding agencies in the public, commercial, or not-for-profit sectors.	Yes	None declared.
AA	Halwani, J., & Mouawad, D. (2021). Implementation of e-health innovative technologies in North Lebanon hospitals. Eastern Mediterranean Health Journal, 27(9), 892-898.	2021	Lebanon	Lebanon	Lebanon		Observational Study	Qualitative	English	To achieve universal health coverage in Lebanon, and to explore e-health implementation in Northern Lebanese hospitals and factors influencing the adoption of recent specialized technology in e-health.	The hospitals surveyed had partly implemented and continuously tried to apply some e-health technologies, but there were no real medical records for patients. Various challenges were faced for full e-health technology implementation in Lebanon: primarily cost, followed by some personnel resistance, lack of legislation and common standards, and the necessity for continual training.	No	No	Yes	No	EMR/HIS/Surveillance System	e-health technologies	N/A	N/A	Yes	None.	Yes	None declared.
AA	Hassan, I. A., Al-Azzawi, A. A. M., & Talal, M. L. (2022). Evaluation of e-Health records system: Case study albatool teaching hospital in Iraq [Article]. AIP Conference Proceedings, 2386(1), 1-6. https://doi.org/10.1063/5.0066977	2022	Iraq	Iraq	Iraq		Case Study	Qualitative	English	The aim of this study is to assess the adoption and barriers to the adoption of the electronic health records (EHRs) system at Albatool Teaching Hospital.	The study found successful utilization of the EHS in the outpatient's department of the hospital and underutilization in the emergency department, and other departments due to many barriers especially the not well-trained staff in the hospital and the workload from a high number of patients and problems in the system itself and its update.	No	No	Yes	No	EMR/HIS/Surveillance System	electronic health records (EHRs) system	N/A	N/A	No		No
AA	Heim, E., Ramia, J. A., Hana, R. A., Burchert, S., Carswell, K., Cornelisz, I., Cuijpers, P., El Chammay, R., Noun, P., van Klaveren, C., & et al. (2021). Step-by-step: feasibility randomised controlled trial of a mobile-based intervention for depression among populations affected by adversity in Lebanon [Journal article]. Internet interventions, 24. https://doi.org/10.1016/j.invent.2021.100380	2021	Switzerland	Switzerland	Lebanon		Experimental Study	RCT	English	In this study, a feasibility randomised controlled trial (RCT) and a qualitative process evaluation were conducted to explore the feasibility and the acceptability of the research methods, and the intervention, in preparation for two fully powered trials to assess the effectiveness and cost-effectiveness of Step-by-Step in Lebanon.	The research design, methods and procedures are feasible and acceptable in the context of Lebanon and can be applied in the RCTs. Preliminary findings suggest that Step-by-Step may be effective in reducing symptoms of depression and anxiety and improving functioning and well-being.	Yes	No	No	No	Mhealth	internet-based guided self-help intervention for adults with depression called Step-by-Step	Mental Health	Non-communicable Diseases	Yes	This study was funded by the Research for Health in Humanitarian Crises (R2HC, managed by Elhra), and Fondation d'Hartcourt. The technical implementation was carried out using an open source research infrastructure developed by Freie Universität Berlin as part of the STRENGTHS project (funded by the European Union's Horizon 2020 - Research and Innovation Framework Programme Societal Challenges un…	Yes	The authors declare that they have no known competing financial interests or personal relationships that could have appeared to influence the work reported in this paper.
AA	Ibrahem, A., Elzein, H., & Adlan, A. (2021). Social media facilitates COVID‐19 training in a low‐resource country [Article]. Medical Education, 55(11), 1303-1304. https://doi.org/10.1111/medu.14653	2021	UK	UK	Sudan		Case Study	Case Study	English	The article describes how social media facilitates the COVID-19 Acute Cardiovascular and Internal Medicine (COVID-19) webinar programme in Sudan.	The COVID‐19 ACIM programme was successfully delivered and demonstrated that delivering high quality virtual medical education to a low‐resource country is feasible. Despite limitations in technology, social media remains widely available and utilised in Sudan. In conclusion, the use of freely available social media tools (i.e. WhatsApp, Facebook and YouTube) can help deliver medical education to…	No	Yes	No	No	Telemedicine	Social Media/E-learning/Webinars	COVID-19	Communicable Diseases	No		No
AA	Ibrahim Abu-El-Noor, N., Ibrahim Aljeesh, Y., Bottcher, B., & Khalil Abu-El-Noor, M. (2021). Impact of amobile phone app on adherence to treatment regimens among hypertensive patients: A randomised clinical trial study [Article]. European Journal of Cardiovascular Nursing, 20(5), 428-435. https://doi.org/10.1177/1474515120938235	2021	Palestine	Palestine	Palestine	Gaza Strip	Experimental Study	RCT	English	The objective of this study was to evaluate the impact of using a mobile phone app on the level of adherence to treatment regimens among hypertensive patients in the Gaza Strip.	The use of a mobile phone app resulted in improvements in adherence to hypertension treatment. Thus, this study confirms the potential effectiveness of mobile technology in improving treatment adherence in hypertension and an opportunity to reduce cardiovascular mortality and morbidity.	Yes	No	No	No	Mhealth	Mobile application	Hypertension	Non-communicable Diseases	Yes	The author(s) disclosed receipt of the following financial support for the research, authorship, and/or publication of this article: The research team is very grateful to the Palestinian Medical Relief Society for their generous support to cover the expenses for this research study (01c-PMRS/MI & BMZ-19G01-01).	Yes	The author(s) declared no potential conflicts of interest with respect to the research, authorship, and/or publication of this article.
AA	Itani, R., Khojah, H. M. J., Jaffal, F., Rahme, D., Karout, L., & Karout, S. (2021). Provision of pharmaceutical care to suspected high-risk COVID-19 patients through telehealth: a nationwide simulated patient study. BMC Health Services Research, 21(1), 997.	2021	Lebanon	Lebanon	Lebanon		Observational study	simulated patient/quantitative	English	To identify the pharmaceutical care provided by community pharmacists to suspected high-risk COVID-19 patients using telehealth.	An unsatisfactory level of preparedness through means of telehealth technology was evident. This resulted in the quality of pharmaceutical-care services provided to high-risk patients via telehealth to be below expectations.	Yes	Yes	No	No	Telehealth/Telemedicine	Telehealth/simulated patient (SP) over the phone	COVID-19	Communicable Diseases	Yes	This research did not receive any specific grant from funding agencies in the public, commercial, or not-for-profit sectors.	Yes	The authors declare that they have no conflict of interest and no affiliation with any organization with financial interest in the subject matter discussed in the manuscript.
AA	Karah, N., Antypas, K., Al-toutanji, A., Suveyd, U., Rafei, R., Haraoui, L.-P., Elamin, W., Hamze, M., Abbara, A., Rhoads, D. D., Pantanowitz, L., & Uhlin, B. E. (2022). Teleclinical Microbiology: An Innovative Approach to Providing Web-Enabled Diagnostic Laboratory Services in Syria [Journal article]. American Journal of Clinical Pathology, 157(4), 554-560. https://doi.org/10.1093/ajcp/aqab160	2022	Sweden	Sweden	Syria		case study	case study	English	We sought to assess the usability of a teleclinical microbiology (TCM) program to provide diagnostic services in a hard-to-reach region of Syria.	Our TCM module, along with the TmHC platform, offers a tool to the few laboratory staff remaining on the ground in Syria to share diagnostic results with remote international experts, facilitating the provision of laboratory-guided infection treatments.	No	Yes	No	No	Telemedicine/ELR	teleclinical microbiology (TCM)/Telemicrobiology in Humanitarian Crises, TmHC	testing for infectious diseases	Communicable Diseases	Yes	This work was supported by Creating Hope in Conflict: A Humanitarian Grand Challenge (a partnership of USAID, The UK Government, and the Ministry of Foreign Affairs of the Netherlands, with support from Grand Challenges Canada) (Project No. R-HGC-POC-1904-23882). Part of the work was performed at the Umeå Centre for Microbial Research Linnaeus Program and The Laboratory for Molecular Infection Me…	No
AA	Lorenzetti, L., Plourde, K. F., Rastagar, S. H., Afzali, A. S., Sultani, A. S., Khalil, A. K., Adeeb, A. W., Hemat, S., & Todd, C. S. (2022). Analyzing program data and promotional approaches to inform best practices from a mobile phone-based reproductive health message program in Afghanistan. Digital Health, 8, 20552076221089801.	2022	USA	USA	Afghanistan		observational	retrospective descriptive	English	We conducted a retrospective descriptive analysis of Mobile for Reproductive Health (m4RH) data in Afghanistan to assess the use and changes in call volume via the 2-3-4 platform by promotional approaches over 23 months between October 2017 and August 2019.	There were 103,859 completed messages (CM) heard. Most callers reporting demographics were under 18 years, with roughly even distribution by gender. The number of CMs listened to across all menus increased with time. The basic m4RH family planning menu was most popular, with callers most frequently selecting information on intrauterine contraceptive devices. Nine types of promotional approaches w…	Yes	No	No	No	Mhealth	Mobile for Reproductive Health (m4RH)	reproductive health	Sexual, reproductive, maternal, newborn, child, and adolescent health	Yes	The authors disclosed receipt of the following financial support for the research, authorship, and/or publication of this article: This work was supported by the United States Agency for International Development.	Yes	The authors have no conflicts of interest to declare.
AA	Mergenthaler, C., Yadav, R. S., Safi, S., Rood, E., & Alba, S. (2021). Going digital: added value of electronic data collection in 2018 Afghanistan Health Survey. Emerging Themes in Epidemiology, 18(1), 16.	2021	Netherlands	Netherlands	Afghanistan		Observational Study	Mixed Method	English	Our objective was to evaluate data efficiencies, user acceptability and feasibility in the 2018 Afghanistan Health Survey across the three environments of digital technology uptake: the respondent—enumerator environment, the data management and analysis environment, and the political and technological environment. The aim of this study is provide evidence for the scale up of digital survey techno…	The added value of CAPI over PAPI was primarily in time efficiencies gained during data collection and processing, although only conducted in relatively secure areas. CAPI also resulted in improved acceptability while preserving data quality, despite higher costs. Overall our data provide evidence to support the scale up of digital survey technology in future surveys in Afghanistan and other frag…	No	No	No	Yes	computer-aided personal interviewing (CAPI)	computer-aided personal interviewing (CAPI)	N/A	N/A	Yes	All funding was provided by The World Bank Group, whose role was limited to the design of the AHS, but not the design, analysis, or writing of the operational study manuscript.	Yes	The authors declare that they have no competing interests.
AA	Mobaied, S. (2020). A new method for identifying and mapping areas vulnerable to Covid-19 in an armed conflict zone: Case study north-west Syria. MethodsX, 7, 101091. https://doi.org/10.1016/j.mex.2020.101091	2020	France	France	Syria		Case Study	Case Study	English	Identify areas vulnerable to the Covid-19 pandemic. Anticipating the spread of risk in armed conflict zones. Using remote sensing and spatial modelling to managing health emergencies.	This paper presents a new method for identifying and mapping vulnerable areas. This method can be used in any conflict zone in the world. The map resulting from this paper can be used to manage the pandemic in this region by preparing the most vulnerable zones with the necessary health facilities and protective measures.	No	No	No	Yes	GIS	The Risk of Vulnerability to Covid-19 in War Zones Index “Id_Covid19_WZ index”	COVID-19	Communicable Diseases	No		Yes	The authors declare that they have no known competing financial interests or personal relationships that have, or could be perceived to have, influenced the work reported in this article.
AA	Naal, H., Mahmoud, H., & Whaibeh, E. (2021). The potential of telemental health in improving access to mental health services in Lebanon: Analysis of barriers, opportunities, and recommendations [Article]. International Journal of Mental Health, 50(3), 218-233. https://doi.org/10.1080/00207411.2020.1863743	2021	Lebanon	Lebanon	Lebanon		Narrative review	Literature Review	English	This paper explores the potential of TMH in improving access to MHS in outpatient settings in Lebanon, focusing on implementation barriers, benefits, and opportunities and offers recommendations for adoption.	TMH implementation has its own barriers, including lack of research and training on TMH and financial, technological, and infrastructural limitations. However, the usefulness, adaptability and scalability of TMH, the expressed interest in telehealth by the Ministry of Public Health and the growing global momentum around TMH are opportunities for adoption in Lebanon. Partnerships between CBOs, pri…	Yes	Yes	No	No	Telemedicine	Telemental Health	Mental Health	Non-communicable Diseases	No		Yes	No potential conflict of interest was reported by the author(s).
AA	Nohra, R. G., Chaaban, T., Sacre, H., Salameh, P., Aoun Bacha, Z., Le Bon Chami, B., Abou Rizk, F., Makhlouf, P., & Rothan-Tondeur, M. (2022). Evaluating the Feasibility and Pretesting the Impact of an Educational and Telemonitoring Program for COPD Patients in Lebanon. International Journal of Copd, 17, 949-965.	2022	France	France	Lebanon		Quasi-experimental Study	single-group non-randomized feasibility study	English	The objective of this study was to investigate the feasibility and pretest the effectiveness of an educational and telemonitoring program in a sample of Lebanese COPD patients to inform the design of a randomized study.	All 15 participants who agreed to participate in this intervention found the program adequate and acceptable for addressing COPD-related issues. Regarding adoption, all participants declared having no difficulty explaining to others the content of the education sessions and that they would suggest this program to other COPD patients. In terms of effectiveness, six patients had improving in qualit…	Yes	No	No	No	Telehealth/Telemedicine	Telemonitoring	COPD	Non-communicable Diseases	Yes	The budget for this study is supported by the project funding, including a grant from the Lebanese University.	Yes	The authors report no conflicts of interest in this work.
AA	Nsouli, R., & Vlachopoulos, D. (2021). Attitudes of nursing faculty members toward technology and e-learning in Lebanon. BMC Nursing, 20(1), 116.	2021	UK	Netherlands	Lebanon		Observational Study	Mixed Method	English	The purpose of this study is to investigate the digital profile and attitudes of nursing faculty members on the use of ICT in teaching and learning. Specifically, it will assess their familiarity with the use of ICT and it will reflect on the technologies needed for a 21st century nurse. Finally, the study will analyze the challenges faced by nursing faculty members when it comes to use ICT in nu…	This study further elaborated that stress, lack of experience, lack of knowledge, limited skills, and poor infrastructure, are factors that prevent educators from using ICT in their teaching practices. The results of this study demonstrate that nursing faculty members’ attitudes can be categorized into three groups: faculty with positive attitudes who are pioneers in the use of ICT, staff with ne…	No	Yes	No	No	ICT	e-learning/Information and Communication Technology (ICT)	N/A	N/A	Yes	This project is a part of a doctoral thesis, no source of funding is available.	Yes	The authors declare that they have no competing interests.
AA	Pan African Medical, J. (2022). Erratum: Real-time monitoring of a circulating vaccine-derived poliovirus outbreak immunization campaign using digital health technologies in South Sudan doi: 10.11604/pamj.2021.40.200.31525 [Published Erratum]. The Pan African medical journal, 41, 105.	2022	Zimbabwe	Zimbabwe	Sudan	South Sudan	case study	case study	English	This study aims to develop a tool that monitor and evaluate the circulating vaccine-derived poliovirus (cVDPV) campaign processes in real-time using open data kits (ODK) to collect data, analyze and visualize using an interactive dashboard in Power BI, towards improving timeliness and completeness of data reporting and providing real-time quality information to stakeholders.	the study had shown that real-time information has significantly improved the smooth conduct of the immunization campaign processes through identifying gaps, and challenges in the field and can be utilized in similar resource settings including complex and humanitarian. It has demonstrated the capability of mobile phones using ODK for data collection and linked to a Power BI dashboard for enhance…	No	No	No	Yes	EMR/HIS/Surveillance System	real-time monitoring tool	vaccination activities (polio)	Communicable Diseases	No		Yes	The authors declare no competing interests.
AA	Pia, A. Z., Farah, E. Y., Lila, Z. K., Serene, F. Y., Mia, M. A., Rabih, E. C., & Ziad, H. N. (2021). Evaluation of Lebanon's National Helpline for Emotional Support and Suicide Prevention: Reduction of Emotional Distress among Callers [Article]. Intervention (15718883), 19(2), 1-11.	2021	Lebanon	Lebanon	Lebanon		Observational Study	repeated-measures design	English	We aim to inform the evidence around suicide helplines in general and provide data on suicide and emotional distress reduction in a developing country like Lebanon, in particular.	The helpline is effectively reducing distress and suicidal ideation, across a wide sample of callers.	Yes	No	No	No	Telehealth/Telemedicine	Embrace Lifeline	Mental Health	Non-communicable Diseases	Yes	The researcher assistants in this study were funded by ACTED.	Yes	All authors are affiliated with the institution that operates the helpline being investigated.
AA	Relyea, B., Wringe, A., Afaneh, O., Malamas, I., Teodoro, N., Ghafour, M., & Scott, J. (2021). Stakeholders' Perspectives on the Challenges of Emergency Obstetric Referrals and the Feasibility and Acceptability of an mHealth Intervention in Northern Iraq. Frontiers in Global Womens Health, 2, 662256.	2021	Iraq	Iraq	Iraq	refugees and internally displaced women	Observation Study	Qualitative	English	This qualitative study aimed to understand delays in emergency obstetric care in the study setting and the potential feasibility and acceptability for developing an mHealth intervention to address factors contributing to the second delay.	In conclusion, we found several challenges that contributed to the second delay in accessing obstetric care in northern Iraq, where conflict and displacement have burdened the health system. A mobile phone-based app to organize and coordinate referrals was deemed acceptable by the stakeholders in this setting and has potential to reduce delays relating to transportation.	Yes	Yes	No	No	Mhealth	mobile phone interventions	maternal health	Sexual, reproductive, maternal, newborn, child, and adolescent health	Yes	This research was funded by Amplify Challenge No. 8. of IDEO.org (Design support Grant Agreement No. WA-CH0801-IR-18) and Grand Challenges Canada's Star in Global Health (Grant Number R-ST-POC-1807-15345).	Yes	The authors declare that the research was conducted in the absence of any commercial or financial relationships that could be construed as a potential conflict of interest.
AA	Salman, K. J., Salah, M. A., & Al-Hussain, Y. A. (2021). Adopting geographical infornation systems (GIS) for investigation the reality of health care centers in Samawa city, Iraq [Article]. AIP Conference Proceedings, 2404(1), 1-7. https://doi.org/10.1063/5.0069685	2021	Iraq	Iraq	Iraq		case study	case study	English	The research aims to achieve the following points : 1- To know the pattern of spatial distribution of health centers in the center of Samawah city . 2- To determine the efficiency of the services provided by the health centers. 3- finding a database and digital maps that can be used in the statistical analysis decisions to make the right decisions to improve the health status of the city of Samaw…	there is a decline in the level of health services in terms of geographical location and the preparation of medical and technical staff and management and the type of services provided by these establishments to the citizens when compared with local and global standards.	No	No	Yes	No	GIS	Geographical Information Systems (GIS)	N/A	N/A	No		No
AA	Shadeed, S., & Alawna, S. (2021). GIS-based COVID-19 vulnerability mapping in the West Bank, Palestine. International Journal of Disaster Risk Reduction, 64, 102483.	2021	Palestine	Palestine	Palestine	West Bank	case study	case study	English	This research aims to develop the COVID-19 vulnerability map for the West Bank.	The results of this study show that Nablus, Jerusalem, and Hebron governorates are under very high vulnerability. Tulkarm, Ramallah & Al-Bireh and Jenin governorates are high vulnerable to COVID-19. Additionally, 82 % of the West Bank population are under high to very high COVID-19 vulnerability classes. Moreover, 14% and 4 % are medium and low to very low vulnerable, respectively.	No	No	No	Yes	GIS	Geographic Information system (GIS)	COVID-19	Communicable Diseases	No		Yes	The authors declare that they have no known competing financial interests or personal relationships that could have appeared to influence the work reported in this paper.
AA	Stauch, G., Raoufi, R., Sediqi, A., Dalquen, P., Fritz, P., Aichmuller, C., Aichmuller-Ratnaparkhe, M., & Hubler, M. (2022). [Experiences with telepathology in northern Afghanistan : A 10-year success story] [Review]. Pathologie (Heidelberg, Germany), 43(4), 303-310.	2022	Germany	Germany	Afghanistan		case study	case study	German	Necessity, feasibility and results as well as future viability are described on the basis of 10 years of experience with a telemedicine project in Afghanistan.	Telemedicine is possible and necessary even in countries with a high potential for conflict; it is integrated into routine care by the local doctors.	No	Yes	No	No	telemedicine	telepathology	N/A	N/A	Yes	We would like to thank the unnamed donors of equipment and funds for supporting the project.	Yes	G Stauch, R Raoufi, A Sediqi, P Dalquen, P Fritz, C Aichmüller, M Aichmüller-Ratnaparkhe and M Hubler state that they have no conflicts of interest.
AA	Venkateswaran, M., Ghanem, B., Abbas, E., Khader, K. A., Ward, I. A., Awwad, T., Baniode, M., Frost, M. J., Hijaz, T., Isbeih, M., Morkrid, K., Rose, C. J., & Froen, J. F. (2022). A digital health registry with clinical decision support for improving quality of antenatal care in Palestine (eRegQual): a pragmatic, cluster-randomised, controlled, superiority trial [Comparative Study Randomized Cont…	2022	Norway	Norway	Palestine	West Bank	Experimental Study	RCT	English	We aimed to compare the quality of antenatal care between clinics using the eRegistry and those using paper-based records.	Clinical decision support for antenatal care in the eRegistry was superior for most process outcomes but had no effect on the adverse health outcomes.	No	No	Yes	No	HIS/EMR	eRegistry	antenatal care	Sexual, reproductive, maternal, newborn, child, and adolescent health	Yes	This research project was funded by the European Research Council (grant agreement number 617639, project title: A New Paradigm for Public Health Surveillance: Unlocking the Potential of Data to Empower Women and Health Systems, Project acronym: HEALTMPOWR), and the Research Council of Norway (grant agreement number 234376, project title: Harmonized Reproductive Health Registry Communication Stra…	Yes	All authors were funded by grants from the European Research Council (Consolidator Grant, grant number 617639) and the Research Council of Norway (Globvac Grant, grant number 234376; and National Center of Research Excellence Grant, grant number 223269). The authors also declare non-financial support from the Centre for Intervention Science in Maternal and Child Health (CISMAC), University of Ber…
AA	Venkateswaran, M., Nazzal, Z., Ghanem, B., Khraiwesh, R., Abbas, E., Abu Khader, K., Awwad, T., Hijaz, T., Isbeih, M., Morkrid, K., Rose, C. J., & Froen, J. F. (2022). eRegTime-Time Spent on Health Information Management in Primary Health Care Clinics Using a Digital Health Registry Versus Paper-Based Documentation: Cluster-Randomized Controlled Trial. JMIR Formative Research, 6(5), e34021.	2022	Norway	Norway	Palestine	West Bank	Experimental Study	RCT	English	In the eRegTime study, we compared time spent on health information management in clinics that use the eRegistry versus the existing paper-based documentation system.	Markedly less time (plausibly a saving of at least 18%) was spent on health information management in eRegistry clinics compared to those that use paper-based documentation.	No	No	Yes	No	HIS/EMR	eRegistry	antenatal care	sexual, reproductive, maternal, newborn, child, and adolescent health	Yes	This study was funded by grants from the European Research Council (grant agreement 617639; project title: A New Paradigm for Public Health Surveillance: Unlocking the Potential of Data to Empower Woman and Health Systems; project acronym: HEALTMPOWR) and the Research Council of Norway (grant agreement 234376; project title: Harmonized Reproductive Health Registry Communication Strategies: Using …	Yes	None declared.
AA	Youssef, D., Yaghi, A., Jouny, A., Abou-Abbas, L., Chammaa, H., & Ghosn, N. (2022). Converting the existing disease surveillance from a paper-based to an electronic-based system using district health information system (DHIS-2) for real-time information: the Lebanese experience. BMC Health Services Research, 22(1), 395.	2022	Lebanon	Lebanon	Lebanon		case study	retrospective description of processes	English	This paper aimed to document the Lebanese experience in implementing DHIS-2 for the disease surveillance system. It also targets to assess the improvement of reporting rates and timeliness of the reported data and to disclose the encountered challenges and opportunities.	Implementation of DHIS-2 improved timeliness and completeness for aggregated data reporting.	No	No	No	Yes	HIS/Surveillance	district health information system (DHIS-2)	N/A	N/A	Yes	No funding was received for manuscript development starting from the study design, data collection, analysis, or interpretation.	Yes	The authors declare no competing interests.
AA	Zaidi, S., Kazi, A. M., Riaz, A., Ali, A., Najmi, R., Jabeen, R., Khudadad, U., & Sayani, S. (2020). Operability, Usefulness, and Task-Technology Fit of an mHealth App for Delivering Primary Health Care Services by Community Health Workers in Underserved Areas of Pakistan and Afghanistan: Qualitative Study [Research Support, Non-U.S. Gov't]. Journal of Medical Internet Research, 22(9), e18414.	2020	Pakistan	Pakistan	Afghanistan		Observational Study	Qualitative	English	Our study aimed to explore CHW perceptions on the operability of the mHealth app in a community setting, usefulness of the app in the delivery of assigned maternal and childcare functions, and the task-technology fit with monitoring information systems.	Our findings indicate that the app being in the local language, supplemented with a simple interface, made it easy for the CHWs to adopt and use it. It saved time, organized the work routine, removed the need to work with manual data registers, and promoted accountability.	No	Yes	No	No	Mhealth	The Hayat app	Maternal and Child Health	Sexual, reproductive, maternal, newborn, child, and adolescent health	Yes	The study was funded by Grand Challenge Canada (GCC) and Aga Khan Foundation Canada. The funders had no role in the design of the study; collection, analysis, and interpretation of data; and writing the manuscript.	Yes	None declared.
